# Supplementary material for: Fusion of KATZ measure and space projection to fast probe potential lncRNA-disease associations in bipartite graphs
Source: PLoS One. 2021 Nov 22;16(11):e0260329. doi: 10.1371/journal.pone.0260329 (PMC8608294; doi:10.1371/journal.pone.0260329)
Supplement: S1 File — In the public repository released includes our minimal underlying datasets (data352.mat, data621.mat, data1695.mat). (ZIP) [file pone.0260329.s001.zip]

Archive with 4 entries (3 files):
- Supporting Information/
- Supporting Information/data1695.mat
- Supporting Information/data352.mat
- Supporting Information/data621.mat
